# Supplementary material for: Four Cysteine Residues Contribute to Homodimerization of Chicken Interleukin-2
Source: Int J Mol Sci. 2019 Nov 15;20(22):5744. doi: 10.3390/ijms20225744 (PMC6888268; doi:10.3390/ijms20225744)
Supplement: Supplementary file 1 [file ijms-20-05744-s001.zip › ijms-604378-prood done supplementary/Supplementary data Legends/Table S1.xlsx]

## Sheet: Sheet1
Table S1. The accession numbers of bird IL-2s in alignment.
Animal	GenBank Accession#
Gallus gallus	CAE17662.1
Anas platyrhynchos	AAV70981.1
Meleagris gallopavo	CAB65230.1
Coturnix japonica	AAR23107.1
Cairina moschata	AAO39413.1
Anas platyrhynchos	AAO20087.1
